# Supplementary material for: Cytotoxic Pentaketide-Sesquiterpenes from the Marine-Derived Fungus Talaromyces variabilis M22734
Source: Mar Drugs. 2024 Jun 13;22(6):274. doi: 10.3390/md22060274 (PMC11204578; doi:10.3390/md22060274)
Supplement: Supplementary file 1 [file marinedrugs-22-00274-s001.zip]

Archive with 1 entries (1 files):
- marinedrugs-3059767-supplementary.pdf
